# Supplementary material for: Global Fe–O isotope correlation reveals magmatic origin of Kiruna-type apatite-iron-oxide ores
Source: Nat Commun. 2019 Apr 12;10:1712. doi: 10.1038/s41467-019-09244-4 (PMC6461606; doi:10.1038/s41467-019-09244-4)
Supplement: Supplementary file 2 — Source Data [file 41467_2019_9244_MOESM2_ESM.xlsx]

## Sheet: Supplementary Table 1
Supplementary Table 1. Oxygen and iron isotope analysis for magnetite from apatite-iron oxide ores and reference materials
Sample	Sample Description	Sample Provenance	δ18O in ‰	2σ	δ56Fe in ‰	2σ
Apatite-iron oxide ore
Kiruna Mining District (KMD), Northern Sweden
Kiruna-17NY28	Banded massive (Ap-)magnetite ore	Kiirunavaara mine, Kiruna	4.1	±0.2	0.19	±0.03
K-Mt-1 (907/75)	Massive magnetite ore	Kiirunavaara mine, Kiruna	-1	±0.2	0.2	±0.03
Ki-Mi-2a (1079/251)	Massive magnetite ore	Kiirunavaara mine, Kiruna	0.1	±0.2	0.21	±0.02
Ki-Mi-2b (1079/251)	Massive magnetite ore	Kiirunavaara mine, Kiruna	-0.7	±0.2	0.22	±0.04
K-Mt-1079/303	Massive magnetite ore	Kiirunavaara mine, Kiruna	-0.3	±0.2	0.27	±0.04
K-Mt-1079/437	Massive magnetite ore	Kiirunavaara mine, Kiruna	0.6	±0.2	0.16	±0.02
M1931*	Massive magnetite ore	Kiirunavaara mine, Kiruna	0.1	±0.2	-	-
M1937*	Skeletal magnetite ore	Kiirunavaara mine, Kiruna	1.4	±0.2	-	-
LVA-3	Massive magnetite ore	Luossavaara mine, Kiruna	1.2	±0.2	0.23	±0.02
LVA-FW-1	Massive magnetite ore	Luossavaara mine, Kiruna	1.4	±0.2	0.12	±0.04
LVA-FW-2	Massive magnetite ore	Luossavaara mine, Kiruna	1.2	±0.2	0.27	±0.03
K-Mt-3	Massive magnetite ore	Mertainen mine, Kiruna	1.9	±0.2	0.41	±0.03
K-Mt-4	Massive magnetite ore	Mertainen mine, Kiruna	1.6	±0.2	0.29	±0.03
M7557*	Massive magnetite ore	Rektorn mine, Kiruna	2.5	±0.2	-	-
Grängesberg Mining District (GMD), Central Sweden
DC717-KES090068	Massive (Ap-)magnetite ore	Grängesberg mine, Grängesberg	1.2	±0.2	0.4	±0.03
DC717-KES090070	Massive (Ap-)magnetite ore	Grängesberg mine, Grängesberg	1.8	±0.2	0.24	±0.03
DC717-KES090072	Massive (Ap-)magnetite ore	Grängesberg mine, Grängesberg	0.9	±0.2	0.33	±0.03
DC717-KES090084	Magnetite vein in intermediate volcanic rock	Grängesberg mine, Grängesberg	-1.1	±0.2	0.11	±0.03
DC690-KES090011	Massive (Ap-)magnetite ore	Grängesberg mine, Grängesberg	2.8	±0.2	0.31	±0.03
DC690-KES090012	Massive (Ap-)magnetite ore	Grängesberg mine, Grängesberg	1.2	±0.2	0.31	±0.04
DC690­KES090020	Massive Ap-veined magnetite ore	Grängesberg mine, Grängesberg	1.1	±0.2	0.3	±0.04
DC690­KES090024	Massive (Ap-)magnetite ore	Grängesberg mine, Grängesberg	1	±0.2	0.26	±0.03
DC690-KES090027	Ap-veined/banded massive magnetite ore	Grängesberg mine, Grängesberg	1.2	±0.2	0.29	±0.03
DC690­KES090030	Silicate-spotted massive (Ap-)magnetite ore	Grängesberg mine, Grängesberg	1.8	±0.2	0.39	±0.04
DC690-KES090034	Coarse-grained Ap-spotted massive magnetite ore	Grängesberg mine, Grängesberg	0.5	±0.2	0.27	±0.03
DC690-KES090044	Disseminated magnetite in intermediate volcanic rock	Grängesberg mine, Grängesberg	-1	±0.2	0.24	±0.03
DC575-KES103011	Magnetite-dominated massive ore	Grängesberg mine, Grängesberg	1.8	±0.2	0.31	±0.03
DC575-KES103016	Coarse, massive (Ap-)magnetite ore	Grängesberg mine, Grängesberg	1.5	±0.2	0.27	±0.04
DC575-KES103003	Magnetite-dominated massive ore	Grängesberg mine, Grängesberg	0.2	±0.2	1	±0.03
KES091013b	Massive (Ap-)magnetite ore	Blötberget mine, Blötberget	0.1	±0.2	0.33	±0.03
El Laco Ap-Fe-oxide deposit, Chile
EJ-LS-11-1	Massive magnetite ore	Laco Sur, El Laco	1.9	±0.2	0.28	±0.03
EJ-LS-11-2	Massive magnetite ore	Laco Sur, El Laco	-4.3	±0.2	0.24	±0.03
EJ-LS-11-3	Massive magnetite ore	Laco Sur, El Laco	-1.9	±0.2	0.36	±0.03
EJ-LS-11-4	Massive magnetite ore	Laco Sur, El Laco	4.2	±0.2	0.34	±0.03
LS-2	Massive magnetite ore	Laco Sur, El Laco 1	4.3	±0.2	0.27	±0.03
LS-52	Massive magnetite ore	Laco Sur, El Laco 1	4.4	±0.2	0.28	±0.03
Bafq Mining District, Iran
13.C.88	Massive magnetite ore	Sechahun, Bafq	2.4	±0.2	0.2	±0.06
13.C.106	Massive magnetite ore	Lakke Siah, Bafq	2.3	±0.2	0.26	±0.05
13.C.216	Massive magnetite ore	Chadormalu, Bafq	0.6	±0.2	0.24	±0.03
13.C.217	Massive magnetite ore	Chadormalu, Bafq	0.6	±0.2	0.32	±0.02
13.C.219	Massive magnetite ore	Chadormalu, Bafq	2.8	±0.2	0.27	±0.07
14.22	Massive magnetite ore	Esfordi, Bafq	3.4	±0.2	0.32	±0.01
Plutonic reference material
Ruoutevare	Ti-magnetite, layered igneous intrusion	Kvikjokk, Norrbotten, Sweden 2	3.2	±0.2	0.31	±0.03
Ulvön	Ti-magnetite, layered igneous intrusion	Ulvön island, Ångermanland, Sweden 2	4	±0.2	0.13	±0.03
Taberg	Ti-magnetite, layered igneous intrusion	Iron mine, Taberg, Småland, Sweden 3	4.1	±0.2	0.23	±0.04
EM419	Massive Fe-Ti magnetite ore	Northern pit, Panzhihua, China 4	4.8	±0.2	0.61	±0.05
EM424	Massive Fe-Ti magnetite ore	Nalahe, Panzhihua, China 4	2.8	±0.2	0.12	±0.04
Bushveld	Massive magnetite ore	Upper Zone, Bushveld Complex, South Africa 4	1.8	±0.2	-	-
Gabbrobomb	Magnetite from a gabbro xenolith	NW-Flank, Skjaldbreiður, Iceland 3	4.6	±0.2	0.46	±0.03
Volcanic reference material
TEF-NER-18	Magnetite from an ankaramite dyke	NE Rift Zone, Tenerife, Spain	-	-	0.07	±0.05
TEF-NER-57B	Magnetite from an ankaramite dyke	NE Rift Zone, Tenerife, Spain	3.7	±0.2	0.16	±0.02
TEF-NER-70	Magnetite from a pyroxene phyric dyke	NE Rift Zone, Tenerife, Spain	3.7	±0.2	0.1	±0.02
MG-07	Igneous magnetite from dacite	S-Flank, Mt. Ruapehu, New Zealand 5	-	-	0.32	±0.03
MG-09	Igneous magnetite from dacite	S-Flank, Mt. Ruapehu, New Zealand 5	-	-	0.29	±0.03
Kelut A1	Igneous magnetite from basaltic andesite	Mt. Kelut, Java, Indonesia	-	-	0.1	±0.04
GD-D-2	Igneous magnetite from basaltic andesite	Gede Dome, Java, Indonesia	-	-	0.12	±0.03
AK-B1	Igneous magnetite from basaltic andesite	SE-Flank, Anak Krakatau, Indonesia	-	-	0.06	±0.03
AK-B3	Igneous magnetite from basaltic andesite	SE-Flank, Anak Krakatau, Indonesia	-	-	0.16	±0.03
A-BA-1	Igneous magnetite from basaltic andesite	Mt. Agung, Bali, Indonesia	-	-	0.18	±0.05
M-BA06-KA-3	Igneous magnetite from basaltic andesite	Mt. Merapi, Java, Indonesia	3.9	±0.2	0.17	±0.03
83/CRS/6	Igneous magnetite from a dolerite dyke	Agros, Troodos Massif, Cyprus 6	-	-	0.34	±0.03
Low-temperature or hydrothermal magnetites
KES091007B	Calcite bearing-magnetite ore	Björnberget, Sweden	-0.8	±0.2	-0.02	±0.03
DM-1	Iron-skarn magnetite ore	Botenhäll, Dannemora, Sweden 7	-0.4	±0.2	-0.36	±0.03
DM-2	Iron-skarn magnetite ore	Norrnäs 3, Dannemora, Sweden 7	-0.7	±0.2	0.01	±0.03
DM-3	Iron-skarn magnetite ore	Konstäng, Dannemora, Sweden 7	2.1	±0.2	-0.43	±0.03
DM-4	Iron-skarn magnetite ore	Strömsmalmen, Dannemora, Sweden 7	-0.6	±0.2	-0.35	±0.03
EJ092008	Magnetite from a banded iron formation deposit	Striberg, Bergslagen, Sweden	-1.2	±0.2	-0.57	±0.03
* Data from Lundh (2014) (ref.159) 1. Samples donated by Dr. Jan-Olov Nyström, Naturhistoriska Riksmuseet, Stockholm, Sweden 2. Samples from the sample collection of the Geological Survey of Sweden, Uppsala, Sweden 3. Sample from the sample collection, Department of Earth Science, Uppsala University, Sweden 4. Samples collected and donated by Prof. Nicholas Arndt, Université Joseph Fourier, Greno…

## Sheet: Supplementary Table 2
Supplementary Table 2. Results for the magma (900°C)/magmatic water (800°C) equilibrium re-calculation
Sample	Rock type	δ18O	δ56Fe	δ18O andesite	Value fit	δ18O dacite	Value fit	δ18O water	Value fit	δ56Fe water	δ56Fe magma
Kiruna	Massive ore	4.1	0.19	8.1	P	8.4	P	9.3	P	-0.05	0.16
K-Mt-1	Massive ore	-1	0.2	3	X	3.4	X	4.3	X	-0.04	0.17
Ki-Mi-2a	Massive ore	0.1	0.21	4	X	4.4	X	5.2	P	-0.04	0.18
Ki-Mi-2b	Massive ore	-0.7	0.22	3.3	X	3.6	X	4.5	X	-0.02	0.19
K-Mt-1079/303	Massive ore	-0.3	0.27	3.6	X	4	X	4.9	X	0.03	0.24
K-Mt-1079/437	Massive ore	0.6	0.16	4.6	X	4.9	X	5.8	P	-0.08	0.13
M1931	Massive ore	0.1	-	4.1	X	4.4	X	5.3	P	-	-
M1937	Massive ore	1.4	-	5.4	X	5.7	P	6.6	P	-	-
LVA-3	Massive ore	1.2	0.23	5.2	X	5.5	X	6.4	P	-0.02	0.19
LVA-FW-1	Massive ore	1.4	0.12	5.4	X	5.7	P	6.6	P	-0.12	0.09
LVA-FW-2	Massive ore	1.2	0.27	5.1	X	5.5	X	6.4	P	0.03	0.24
K-Mt-3	Massive ore	1.9	0.41	5.9	P	6.2	P	7.1	P	0.17	0.38
K-Mt-4	Massive ore	1.6	0.29	5.6	X	5.9	P	6.8	P	0.05	0.26
M7557	Massive ore	2.5	-	6.5	P	6.8	P	7.7	P	-	-
DC717-KES090068	Massive ore	1.1	0.4	5.1	X	5.4	X	6.3	P	0.16	0.37
DC717-KES090070	Massive ore	1.8	0.24	5.8	P	6.1	P	7	P	-0.01	0.21
DC717-KES090072	Massive ore	0.9	0.33	4.8	X	5.2	X	6.1	P	0.09	0.3
DC690­KES090011	Massive ore	2.8	0.31	6.7	P	7.1	P	8	P	0.07	0.28
DC690­KES090012	Massive ore	1.2	0.31	5.2	X	5.5	X	6.4	P	0.07	0.28
DC690­KES090020	Massive ore	1.1	0.3	5	X	5.4	X	6.3	P	0.06	0.27
DC690­KES090024	Massive ore	1	0.26	5	X	5.3	X	6.2	P	0.02	0.23
DC690­KES090027	Massive ore	1.2	0.29	5.2	X	5.5	X	6.4	P	0.05	0.26
DC690­KES090030	Massive ore	1.8	0.39	5.8	P	6.1	P	7	P	0.15	0.36
DC690­KES090034	Massive ore	0.5	0.27	4.5	X	4.8	X	5.7	P	0.03	0.24
DC575­KES103003	Massive ore	1.8	0.31	5.7	P	6.1	P	7	P	0.07	0.28
DC575­KES103011	Massive ore	1.5	0.27	5.5	X	5.8	X	6.7	P	0.03	0.24
DC575­KES103016	Massive ore	0.1	0.33	4.1	X	4.4	X	5.3	P	0.09	0.3
DC575-KES103003	Massive ore	0.2	1	4.2	X	4.5	X	5.4	P	0.76	0.97
DC690­KES090044	Disseminated magnetite	-1	0.24	3	X	3.3	X	4.2	X	0	0.21
DC717-KES090084	Magnetite vein	-1.1	0.11	2.8	X	3.1	X	4.1	X	-0.13	0.08
EJ-LS-11-1	Massive ore	1.9	0.28	5.9	P	6.2	P	7.1	P	0.04	0.25
EJ-LS-11-2	Massive ore	-4.3	0.24	-0.3	X	0	X	0.9	X	0	0.21
EJ-LS-11-3	Massive ore	-1.9	0.36	2.1	X	2.4	X	3.3	X	0.12	0.33
EJ-LS-11-4	Massive ore	4.2	0.34	8.1	P	8.5	P	9.4	P	0.1	0.31
LS-2	Massive ore	4.3	0.27	8.2	P	8.6	P	9.5	P	0.03	0.24
LS-52	Massive ore	4.4	0.28	8.4	P	8.7	P	9.6	P	0.04	0.25
13.C.88	Massive ore	2.4	0.2	6.4	P	6.7	P	7.6	P	-0.04	0.17
13.C.106	Massive ore	2.3	0.26	6.2	P	6.6	P	7.5	P	0.02	0.23
13.C.216	Massive ore	0.6	0.24	4.5	X	4.9	X	5.8	P	0	0.21
13.C.217	Massive ore	0.6	0.32	4.6	X	4.9	X	5.8	P	0.08	0.29
13.C.219	Massive ore	2.8	0.27	6.8	P	7.1	P	8	P	0.03	0.24
14.22	Massive ore	3.4	0.32	7.4	P	7.7	P	8.6	P	0.08	0.29
Oxygen: 1. 1000lnα (mt-basalt) = -3.4 ‰; 1000lnα (mt-andesite) = -4.0 ‰; 1000lnα (mt-dacite) = -4.3 ‰; regular range of basalts, arc andesites/dacites +5.7 to +8 ‰ (ref.57,58,160) 2. 1000lnα (mt-water 800°C) = -5.2 ‰; regular range for magmatic waters 5-10 ‰ (ref.161,162) Iron: 1. 1000lnα (mt-magma) = 0.03 ‰; regular range of arc andesites/dacites +0.00 to +0.12 ‰ (ref.39) 2. 1000lnα (mt-water 80…

## Sheet: Supplementary Table 3
Supplementary Table 3. Results for the magmatic water (625°C) equilibrium re-calculation
Sample	Rock type	δ18O	δ56Fe	δ18O water	Value fit	δ56Fe water
Ki-Mi-2a	Massive ore	0.1	0.21	6.3	P	-0.14
K-Mt-1079/437	Massive ore	0.6	0.16	6.8	P	-0.19
M1931	Massive ore	0.1	-	6.3	P
DC690­KES090034	Massive ore	0.5	0.27	6.7	P	-0.08
DC575-KES103003	Massive ore	0.2	1	6.4	P	0.65
DC575­KES103016	Massive ore	0.1	0.33	6.3	P	-0.02
13.C.216	Massive ore	0.6	0.24	6.8	P	-0.11
13.C.217	Massive ore	0.6	0.32	6.8	P	-0.03
Oxygen: 1000lnα (mt-water 625°C) = -6.2 ‰ (ref.161) Iron: 1000lnα (mt-water 625°C) = 0.35 ‰ (ref.39) P = in equilibrium with magma/magmatic water ; X= not in equilibrium with common magmatic values (ref.70,162)

## Sheet: Supplementary Table 4
Supplementary Table 4. Results for the volcanic and plutonic reference material equilibrium re-calculation
Sample	Rock type	δ18O	δ56Fe	δ18O basalt	δ56Fe magma
TEF-NER-57B	Magnetite from an ankaramite dyke	3.7	0.16	7.1	0.13
TEF-NER-70	Magnetite from a pyroxene phyric dyke	3.7	0.1	7.1	0.07
M-BA06-KA-3	Igneous magnetite from basaltic andesite	3.9	0.17	6.2	0.14
TEF-NER-18	Magnetite from an ankaramite dyke	-	0.07	7	0.04
Kelut A1	Igneous magnetite from basaltic andesite	-	0.1	7	0.07
GD-D-2	Igneous magnetite from basaltic andesite	-	0.12	7.5	0.09
AK-B1	Igneous magnetite from basaltic andesite	-	0.06	6.4	0.03
AK-B3	Igneous magnetite from basaltic andesite	-	0.16	6.4	0.13
A-BA-1	Igneous magnetite from basaltic andesite	-	0.18	6.7	0.15
Gabbrobomb	Magnetite from a gabbro xenolith	4.6	0.46	8	0.43
Ruoutevare	Ti-magnetite, layered igneous intrusion deposit	3.2	0.31	6.6	0.28
Ulvön	Ti-magnetite, layered igneous intrusion deposit	3.9	0.13	7.4	0.1
Taberg	Ti-magnetite, layered igneous intrusion deposit	4.1	0.23	7.5	0.2
EM419	Massive Fe-Ti magnetite ore	4.8	0.61	8.3	0.58
EM424	Massive Fe-Ti magnetite ore	2.8	0.12	6.2	0.09
Oxygen: 1000lnα (mt-basalt) = -3.4 ‰; 1000lnα (mt-andesite) = -4.0 ‰; 1000lnα (mt-dacite) = -4.3 ‰; regular range of basalts, arc andesites/dacites +5.7 to +8 ‰ (ref.57,58,160) Iron: 1000lnα (mt-magma) = 0.03 ‰; regular range of arc andesites/dacites +0.00 to +0.12 ‰ (ref.39) For volcanic samples where no δ18O-value was obtained estimates for magma δ18O were taken from Jolis (2013) (ref.163).

## Sheet: Supplementary Table 5
Supplementary Table 5. Results for equilibrium re-calculation of literature data
Sample	δ18O	δ56Fe	δ18O water	δ56Fe water	δ18O andesite	δ56Fe magma
Los Colorados, Chilean Iron Belt (Bilenker et al. 2016, ref. 14)
05–3.30	2.41	0.22	6.9	-0.13	6.4	0.19
05–20.7	3.04	0.09	7.5	-0.26	7	0.06
05–32	2.75	0.22	7.3	-0.13	6.8	0.19
05–52.2	3.17	0.14	7.7	-0.21	7.2	0.11
05–72.9	2.36	0.13	6.9	-0.22	6.4	0.1
05–82.6	2.76	0.08	7.3	-0.27	6.8	0.05
05–90	2.99	0.21	7.5	-0.14	7	0.18
05–106	2.78	0.12	7.3	-0.23	6.8	0.09
05–126.15	2.48	0.1	7	-0.25	6.5	0.07
04–38.8	2.04	0.18	6.5	-0.17	6	0.15
04–66.7	1.92	0.18	6.4	-0.17	5.9	0.15
04–129.3	2.62	0.22	7.1	-0.13	6.6	0.19
04–104.4	2.43	0.24	6.9	-0.11	6.4	0.21
Pea Ridge and Pilot Knob (Childress et al. 2016, ref. 48)
PR18	2.12	0.35	8.3	0	4.9	0.32
PR-64A	4.87	0.2	11.1	-0.15	7.7	0.17
PR-77A	5.11	0.21	11.3	-0.14	7.9	0.18
PR-82A	5.9	0.1	12.1	-0.25	8.7	0.07
PR-82B	7.03	0.07	13.2	-0.28	9.8	0.04
PR-37	4.5	0.07	10.7	-0.28	7.3	0.04
PR-144	5.04	0.26	11.2	-0.09	7.8	0.23
PK-1145-965.8	6.68	0.19	12.9	-0.16	9.5	0.16
PK-1145-979.5	6.21	0.24	12.4	-0.11	9	0.21
Oxygen: 1. 1000lnα (mt-andesite) = -4.0 ‰ (ref.14) or -2.8 ‰ (ref. 48) 2. 1000lnα (mt-water 625°C) = -4.5 ‰ (ref. 14) or -6.2 ‰ (ref. 48) Iron: 1. 1000lnα (mt-magma) = 0.03 ‰ (ref.39) 2. 1000lnα (mt-water 625°C) = 0.35 ‰ (ref.39)

## Sheet: Supplementary Table 6
Supplementary Table 6. Results for hydrothermal fluid (375°C) equilibrium re-calculation
Sample	δ18O	δ56Fe	δ18O fluid	δ56Fe fluid
KES090044	-1	0.24	6.8	-0.26
KES090084	-1.1	0.11	6.7	-0.39
EJ-LS-11-2	-4.3	0.24	3.5	-0.26
EJ-LS-11-3	-1.9	0.36	5.9	-0.14
K-mt-1	-0.95	0.2	6.9	-0.3
Ki-mi-2b	-0.69	0.22	7.1	-0.28
K-mt-1079/303	-0.33	0.27	7.5	-0.23
Oxygen: 1000lnα (mt-water 375°C) = -7.8 ‰ (ref.161) Iron: 1000lnα (mt-water 375°C) = 0.5 ‰ (ref.39)
